# Supplementary material for: Information and Communication Technologies in Lung Transplantation: Perception of Patients and Medical Teams
Source: Pharmacy (Basel). 2022 Jun 30;10(4):75. doi: 10.3390/pharmacy10040075 (PMC9326681; doi:10.3390/pharmacy10040075)
Supplement: Supplementary file 1 [file pharmacy-10-00075-s001.zip]

Archive with 1 entries (1 files):
- pharmacy-1758037-supplementary.pdf
